# Supplementary material for: A Comparative Genomics Approach for Analysis of Complete Mitogenomes of Five Actinidiaceae Plants
Source: Genes (Basel). 2022 Oct 9;13(10):1827. doi: 10.3390/genes13101827 (PMC9601400; doi:10.3390/genes13101827)
Supplement: Supplementary file 1 [file genes-13-01827-s001.zip › Supplementary Material tables.xlsx]

## Sheet: Table S1
Table S1. Statistics information of sequenced land plant complete mitogenomes.
No.	Organism Name	BioProject	Accession number(s)	Size (mb)	GC content	CDS	Release Date
1	Marchantia polymorpha	PRJNA11818	NC_001660.1/M68929.1	0.186609	42.409	76	1993-08-04
2	Beta vulgaris subsp. vulgaris	PRJNA268352	NC_002511.2/	0.368801	43.8578	140	2000-07-27
3	Beta vulgaris subsp. vulgaris	PRJNA775606	BA000009.3	0.368801	43.8578	140	2003-04-26
4	Brassica napus	PRJNA293435	linear plasmid:NC_004946.1/	0.01164	30.9364	6	2003-07-07
6	Nicotiana tabacum	PRJNA319578	MT:NC_006581.1/	0.430597	44.9587	156	2005-01-04
7	Oryza sativa Indica Group	PRJNA16428	NC_007886.1/DQ167399.1	0.491515	43.8371	54	2006-03-09
8	Physcomitrium patens	PRJNA28131	MT:NC_007945.1/	0.10534	40.5686	42	2006-04-07
9	Zea mays NB	PRJNA655717	MT:NC_007982.1/	0.56963	43.9331	163	2006-05-03
11	Zea luxurians	PRJNA17625	NC_008333.1/DQ645537.1	0.539368	43.9336	32	2006-09-07
12	Zea mays subsp. parviglumis	PRJNA17627	NC_008332.1/DQ645539.1	0.680603	43.8792	42	2006-09-07
13	Zea perennis	PRJNA17623	NC_008331.1/DQ645538.1	0.570354	43.8849	32	2006-09-07
14	Sorghum bicolor	PRJNA38691	MT:NC_008360.1/	0.468628	43.727	32	2006-09-21
15	Tripsacum dactyloides	PRJNA17703	NC_008362.1/DQ984517.1	0.7041	43.9252	33	2006-09-21
16	Cycas taitungensis	PRJNA28691	NC_010303.1/AP009381.1	0.414903	46.9189	39	2008-02-05
17	Oryza sativa Japonica Group	PRJNA122	MT:NC_011033.1/	0.49052	43.8526	53	2008-07-10
18	Vitis vinifera	PRJNA33471	MT:NC_012119.1/	0.773279	44.1446	74	2008-10-23
19	Carica papaya	PRJNA264084	MT:NC_012116.1/	0.47689	45.1171	39	2009-02-24
20	Nothoceros aenigmaticus	PRJNA37855	NC_012651.1/EU660574.1	0.184908	46.0072	48	2009-05-01
21	Pleurozia purpurea	PRJNA41417	NC_013444.1/FJ999996.2	0.168526	45.371	69	2009-10-28
22	Phaeoceros laevis	PRJNA43667	NC_013765.1/GQ376531.1	0.209482	44.6043	38	2010-01-27
23	Oryza rufipogon	PRJNA45999	NC_013816.1/AP011076.1	0.559045	44.0374	41	2010-02-18
24	Citrullus lanatus	PRJNA48019	NC_014043.1/GQ856147.1	0.379236	45.0788	39	2010-04-27
25	Cucurbita pepo subsp. pepo	PRJNA421955	MT:NC_014050.1/	0.982833	42.7964	38	2010-04-27
26	Silene latifolia	PRJNA52415	NC_014487.1/HM562727.1	0.253413	42.5586	30	2010-09-16
27	Beta vulgaris subsp. maritima	PRJNA775089	FP885845.1	0.36495	43.9074	150	2011-01-18
28	Vigna radiata var. radiata	PRJNA301363	MT:NC_015121.1/	0.401262	45.1114	32	2011-02-10
29	Beta macrocarpa	PRJNA775094	FQ378026.1	0.38522	43.8928	156	2011-09-05
30	Cucumis sativus	PRJNA182750	2:NC_016004.1/	0.083817	44.627	0	2011-09-13
33	Brassica carinata	PRJNA790365	JF920287.1	0.232241	45.3271	69	2011-10-19
34	Brassica oleracea	PRJNA527530	JF920286.1	0.360271	45.199	77	2011-10-19
35	Anomodon rugelii	PRJNA74697	NC_016121.1/JF973314.1	0.104239	41.2015	46	2011-10-21
36	Brassica juncea	PRJNA74717	NC_016123.1/JF920288.1	0.219766	45.2363	78	2011-10-21
37	Brassica oleracea var. oleracea	PRJNA293438	MT:NC_016118.1/	0.360271	45.199	77	2011-10-21
38	Brassica rapa subsp. oleifera	PRJNA74703	NC_016125.1/JF920285.1	0.219747	45.2398	78	2011-10-21
39	Treubia lacunosa	PRJNA74699	NC_016122.1/JF973315.1	0.151983	43.3785	69	2011-10-21
40	Lotus japonicus	PRJNA81391	NC_016743.2/JN872551.2	0.380861	45.395	34	2012-01-17
41	Phoenix dactylifera	PRJNA692501	MT:NC_016740.1/	0.715001	45.1441	43	2012-01-17
42	Pongamia pinnata	PRJNA81389	NC_016742.1/JN872550.1	0.425718	45.003	37	2012-01-17
43	Dorcoceras hygrometricum	PRJNA81387	NC_016741.1/JN107812.1	0.510519	43.2717	32	2012-02-22
44	Solanum lycopersicum	PRJNA67471	AFYB00000000.1	0.575198	43.4783	0	2012-02-24
45	Phlegmariurus squarrosus	PRJNA160027	NC_017755.1/JQ002659.1	0.41353	44.1641	147	2012-04-20
46	Daucus carota subsp. sativus	PRJNA326436	MT:NC_017855.1/	0.281132	45.4185	90	2012-05-09
47	Spirodela polyrhiza 7498	PRJNA162611	NC_017840.1/JQ804980.1	0.228493	45.7007	35	2012-05-11
48	Erythranthe guttata	PRJNA285087	MT:NC_018041.1/	0.525671	45.1415	41	2012-06-14
49	Malus domestica	PRJNA534520	MT:NC_018554.1/	0.396947	45.4018	33	2012-08-16
50	Raphanus sativus	PRJNA344915	MT:NC_018551.1/	0.258426	45.2137	35	2012-09-14
51	Glycine max	PRJNA48389	MT:NC_020455.1/	0.402558	45.0308	88	2013-04-08
52	Liriodendron tulipifera	PRJNA198787	NC_021152.1/KC821969.1	0.553721	47.7038	42	2013-04-30
53	Vigna angularis	PRJNA328963	MT:NC_021092.1/	0.404466	45.1877	26	2013-05-17
54	Butomus umbellatus	PRJNA207567	NC_021399.1/KC208619.1	0.450826	49.0999	30	2013-06-13
55	Pseudanomodon attenuatus	PRJNA775317	JX402749.1	0.104252	41.1973	40	2013-07-31
56	Aegilops speltoides C08	PRJNA226122	NC_022666.1/AP013107.1	0.476091	44.4251	34	2013-11-05
57	Triticum timopheevii K25	PRJNA226131	NC_022714.1/AP013106.1	0.443419	44.3506	35	2013-11-05
58	Asclepias syriaca	PRJNA221190	NC_022796.1/KF541337.1	0.682498	43.4268	37	2013-11-14
59	Ajuga reptans	PRJNA232186	NC_023103.1/KF709392.1	0.352069	45.0971	30	2013-12-20
60	Salvia miltiorrhiza	PRJNA232923	NC_023209.1/KF177345.1	0.499236	44.3876	138	2014-01-02
61	Helianthus annuus	PRJNA396063	MT:NC_023337.1/CM007908.2	0.300945	45.0474	26	2014-01-24
62	Vaccinium macrocarpon	PRJNA236297	NC_023338.1/KF386162.1	0.459678	45.3346	33	2014-01-27
63	Rhazya stricta	PRJNA252472	NC_024293.1/KJ485850.1	0.548608	43.6771	46	2014-06-11
64	Tetraphis pellucida	PRJNA252478	NC_024290.1/KJ817845.1	0.10773	42.5304	41	2014-06-11
65	Batis maritima	PRJNA253454	NC_024429.1/KJ820684.1	0.40393	45.4121	112	2014-07-01
66	Atrichum angustatum	PRJNA775138	KC784956.1	0.115146	40.5112	40	2014-07-13
67	Buxbaumia aphylla	PRJNA609463	KC784954.1	0.100725	40.0764	39	2014-07-13
68	Callicladium imponens	PRJNA775413	KC784951.1	0.10383	40.914	40	2014-07-13
69	Funaria hygrometrica	PRJNA775258	KC784959.1	0.109586	40.3948	40	2014-07-13
70	Orthotrichum stellatum	PRJNA775406	KC784958.1	0.104131	39.8364	40	2014-07-13
71	Ptychomnion cygnisetum	PRJNA775236	KC784949.1	0.10448	42.0655	39	2014-07-13
72	Ulota hutchinsiae	PRJNA775303	KC784952.1	0.104608	39.7981	40	2014-07-13
73	Bartramia pomiformis	PRJNA256358	NC_024519.1/KC784955.1	0.106198	39.0525	40	2014-07-28
74	Climacium americanum	PRJNA256354	NC_024515.1/KC784950.1	0.105048	41.0517	40	2014-07-28
75	Sphagnum palustre	PRJNA256381	NC_024521.1/KC784957.1	0.141276	38.9932	40	2014-07-28
76	Capsicum annuum	PRJNA814299	MT:NC_024624.1/	0.51153	44.5247	193	2014-09-03
77	Dilutineuron laevigatum	PRJNA270413	NC_025931.1/KM506905.1	0.106809	39.7448	39	2014-12-18
78	Lewinskya speciosa	PRJNA272039	NC_026121.1/KM288416.1	0.104747	39.7692	40	2015-01-13
79	Niphotrichum ericoides	PRJNA276233	NC_026540.1/KP233863.1	0.106727	39.7069	39	2015-03-27
80	Codriophorus aciculare	PRJNA280323	NC_026784.1/KP453983.1	0.106818	39.7349	39	2015-04-08
81	Aneura pinguis	PRJNA281853	NC_026901.1/KP728938.1	0.165603	47.4363	40	2015-04-22
82	Frisvollia varia	PRJNA281845	NC_026891.1/KP687247.1	0.106358	39.7366	39	2015-04-22
83	Hyoscyamus niger	PRJNA276245	NC_026515.1/KM207685.1	0.501401	45.1798	38	2015-04-22
84	Niphotrichum elongatum	PRJNA281860	NC_026890.1/KP687246.1	0.106746	39.7158	39	2015-04-22
85	Bucklandiella orthotrichacea	PRJNA283078	NC_026974.1/KP742835.1	0.107215	39.9319	39	2015-05-05
86	Geranium maderense	PRJNA283070	NC_027000.1/KP940515.1	0.737091	42.3161	27	2015-05-05
87	Racomitrium emersum	PRJNA283079	NC_026975.1/KP742836.1	0.107186	39.8746	39	2015-05-05
88	Gossypium harknessii	PRJNA287945	NC_027407.1/JX944506.1	0.666081	44.9807	33	2015-06-24
89	Gossypium hirsutum	PRJNA713846	MT:NC_027406.1/	0.668584	44.9776	34	2015-06-24
90	Syntrichia filaris	PRJNA661849	KP984758.1	0.106343	39.5804	40	2015-07-07
91	Ginkgo biloba	PRJNA298004	NC_027976.1/KM672373.1	0.346544	50.3581	40	2015-10-07
92	Sanionia uncinata	PRJNA267381	NC_027974.1/KP984757.1	0.104497	41.2175	40	2015-10-07
93	Chionoloma tenuirostre	PRJNA298168	NC_028040.1/KT326816.1	0.105001	39.152	39	2015-10-08
94	Populus tremula	PRJNA299086	NC_028096.1/KT337313.1	0.783442	44.7458	33	2015-10-19
95	Tetraplodon fuegianus	PRJNA300821	NC_028191.1/KT373818.1	0.104741	39.9796	40	2015-11-01
96	Gossypium barbadense	PRJNA301185	NC_028254.1/KP898249.1	0.677434	44.9774	36	2015-11-04
97	Populus tremula x Populus alba	PRJNA301294	NC_028329.1/KT429213.1	0.783513	44.7457	32	2015-11-05
98	Viscum album	PRJNA308001	NC_029039.1/KJ129610.1	0.565432	45.8724	12	2016-01-05
99	Welwitschia mirabilis	PRJNA311010	NC_029130.1/KT313400.1	0.978846	53.021	29	2016-02-05
100	Brassica nigra	PRJNA311781	NC_029182.1/KP030753.1	0.232407	45.314	77	2016-02-12
101	Orthotrichum diaphanum	PRJNA313675	NC_029356.1/KT823697.1	0.104744	39.7646	40	2016-03-01
102	Orthotrichum macrocephalum	PRJNA313681	NC_029355.1/KT823696.1	0.104624	39.7633	40	2016-03-01
103	Racomitrium lanuginosum	PRJNA313660	NC_029452.1/KU050083.1	0.106795	39.8595	42	2016-03-01
104	Salix suchowensis	PRJNA313066	NC_029317.1/KU056812.1	0.644437	44.9836	33	2016-03-01
105	Medicago truncatula	PRJNA702529	MT:NC_029641.1/	0.271618	45.3895	31	2016-03-09
106	Salix purpurea	PRJNA315988	NC_029693.1/KU198635.1	0.59897	44.9376	32	2016-03-28
107	Cannabis sativa	PRJNA315284	KU310670.1	0.415602	45.5741	35	2016-04-03
108	Oryza minuta	PRJNA317882	NC_029816.1/KU176938.1	0.515022	44.0449	59	2016-04-09
109	Ziziphus jujuba	PRJNA317874	NC_029809.1/KU187967.1	0.36519	45.2742	35	2016-04-09
110	Cannabis sativa	PRJNA560384	MT:NC_029855.1/	0.415602	45.5741	35	2016-04-12
111	Gossypium raimondii	PRJNA320118	NC_029998.1/KU317325.1	0.676078	44.9461	39	2016-04-29
112	Allium cepa	PRJNA321084	NC_030100.1/KU318712.1	0.316363	45.3473	26	2016-05-16
113	Nelumbo nucifera	PRJNA339066	NC_030753.1/KR610474.1	0.524797	48.1554	44	2016-08-16
114	Ophioglossum californicum	PRJNA342815	NC_030900.1/KX171637.1	0.372339	52.218	37	2016-09-19
115	Psilotum nudum	PRJNA342814	1:NC_030952.1/KX171638.1	0.36407	51.3561	26	2016-09-19
116	Brachythecium rivulare	PRJNA344255	NC_031212.1/KR732319.1	0.10446	40.9832	46	2016-09-23
117	Saccharum officinarum	PRJNA344271	1:NC_031164.1/LC107874.1	0.300784	43.9455	20	2016-09-23
118	Corchorus capsularis JRC-212	PRJNA563405	KT894204.1	1.9996	43.4721	37	2016-09-25
119	Corchorus olitorius JRO-524	PRJNA563377	KT894205.1	1.82934	42.8498	35	2016-09-25
120	Hesperelaea palmeri	PRJNA345035	NC_031323.1/KX545367.1	0.658522	44.4719	48	2016-10-01
121	Ipomoea nil	PRJNA344313	MT:NC_031158.1/AP017303.1	0.265768	44.4497	30	2016-10-07
122	Orthotrichum bicolor	PRJNA348015	NC_031389.1/KX578028.1	0.104736	39.7781	40	2016-10-13
123	Orthotrichum callistomum	PRJNA348014	NC_031390.1/KX578029.1	0.104785	39.7805	40	2016-10-13
124	Orthotrichum gymnostomum	PRJNA348031	NC_031391.1/KX578030.1	0.104638	39.6969	40	2016-10-13
125	Plenogemma phyllantha	PRJNA348063	NC_031394.1/KX578033.1	0.104671	39.7722	40	2016-10-13
126	Stoneobryum bunyaense	PRJNA348013	NC_031392.1/KX578031.1	0.104352	39.8181	40	2016-10-13
127	Ulota crispa	PRJNA347995	NC_031393.1/KX578032.1	0.104636	39.818	40	2016-10-13
128	Cocos nucifera	PRJNA352235	NC_031696.1/KX028885.1	0.678653	45.5224	81	2016-11-04
129	Orthotrichum obtusifolium	PRJNA283056	NC_031767.1/KX702279.1	0.104603	39.6901	40	2016-11-10
130	Castilleja paramensis	PRJNA353410	NC_031806.1/KT959112.1	0.495499	43.5204	34	2016-11-14
131	Sinapis arvensis	PRJNA353432	NC_031896.1/KM851044.1	0.240024	45.2271	70	2016-11-14
132	Zygodon viridissimus	PRJNA353449	NC_031846.1/KX711975.1	0.103098	39.3829	40	2016-11-14
133	Diplostephium hartwegii	PRJNA383512	NC_034354.1/KX063855.1	0.277718	44.893	35	2017-04-19
134	Oryza sativa Indica Group	PRJNA318714	MT:CP018169.1	0.527116	43.9748	0	2017-05-04
135	Amana erythronioides	PRJNA387910	NC_034668.1/KY132101.1	0.016795	44.0429	13	2017-05-24
137	Stoneobryum mirum	PRJNA389022	NC_034907.1/KY620883.1	0.104345	39.8237	40	2017-06-02
139	Gossypium arboreum	PRJNA390630	NC_035073.1/KR736342.1	0.687482	44.9444	39	2017-06-15
140	Gossypium davidsonii	PRJNA362453	NC_035075.1/KR736344.1	0.644311	44.941	36	2017-06-15
141	Gossypium trilobum	PRJNA362378	NC_035076.1/KR736346.1	0.64446	44.9187	36	2017-06-15
142	Populus davidiana	PRJNA359958	NC_035157.1/KY216145.1	0.779361	44.8203	53	2017-06-27
143	Stratiotes aloides	PRJNA394338	NC_035317.1/KX808393.1	0.349058	45.2117	28	2017-07-14
144	Zostera marina	PRJNA394489	NC_035345.1/KX808392.1	0.191481	45.1444	25	2017-07-14
145	Hibiscus cannabinus	PRJNA399934	NC_035549.1/MF163174.1	0.569915	44.9121	37	2017-08-24
146	Lagerstroemia indica	PRJNA400039	NC_035616.1/KX641464.1	0.333948	46.3174	36	2017-08-24
147	Spinacia oleracea	PRJNA399914	NC_035618.1/KY768855.1	0.329613	43.4103	29	2017-08-24
148	Solanum lycopersicum	PRJNA413096	MF034192.1	0.446257	45.0657	39	2017-09-25
149	Bupleurum falcatum	PRJNA413072	NC_035962.1/KX887330.1	0.463792	45.1935	59	2017-10-06
150	Calypogeia arguta	PRJNA413227	NC_035978.1/MF401630.1	0.159061	45.5668	42	2017-10-06
151	Calypogeia fissa subsp. neogaea	PRJNA413253	NC_035980.1/MF401632.1	0.162175	45.3362	42	2017-10-06
152	Calypogeia integristipula	PRJNA413218	NC_035977.1/MF401629.1	0.163057	45.3516	42	2017-10-06
153	Calypogeia suecica	PRJNA413230	NC_035979.1/MF401631.1	0.16196	45.3797	42	2017-10-06
154	Platycodon grandiflorus	PRJNA413071	NC_035958.1/KX887331.1	1.24959	43.8897	33	2017-10-06
155	Solanum lycopersicum	PRJNA413096	MT:NC_035963.1/	0.446257	45.0657	39	2017-10-06
157	Solanum pennellii	PRJNA413095	NC_035964.1/MF034194.1	0.423596	44.9884	41	2017-10-06
158	Triticum aestivum	PRJNA764258	MT:NC_036024.1/	0.452526	44.3515	36	2017-10-06
159	Gossypium thurberi	PRJNA390629	NC_035074.1/KR736343.1	0.644395	44.9186	36	2017-12-18
160	Nicotiana attenuata	PRJNA412786	NC_036467.1/MF579563.1	0.394341	45.0498	40	2017-12-18
161	Mielichhoferia elongata	PRJNA435375	NC_036945.1/MF417767.1	0.100342	39.8188	39	2018-02-22
162	Trilophozia quinquedentata	PRJNA435328	NC_037041.1/MG640570.1	0.14251	45.0495	42	2018-02-22
163	Rosa chinensis	PRJNA438537	MT:CM009589.1	0.313448	45.4771	72	2018-03-13
164	Arabidopsis thaliana	PRJNA116	MT:NC_037304.1/BK010421.1	0.367808	44.7921	33	2018-04-03
165	Nymphaea colorata	PRJNA760165	KY889142.1	0.617195	45.1101	42	2018-04-10
166	Anthoceros angustus	PRJNA453349	NC_037476.1/MG029262.1	0.24241	45.7663	49	2018-04-24
167	Citrus sinensis	PRJNA453239	NC_037463.1/MG736621.1	0.640906	43.893	33	2018-04-24
168	Marchantia polymorpha subsp. ruderalis Kitashirakawa-2	PRJNA453301	NC_037508.1/LC192147.1	0.186196	42.6287	65	2018-04-24
169	Nymphaea colorata	PRJNA587754	NC_037468.1/	0.617195	45.1101	42	2018-04-24
170	Codonopsis lanceolata	PRJNA479322	NC_037949.1/MG775430.1	0.403704	42.9367	31	2018-07-05
171	Bombax ceiba	PRJNA483615	NC_038052.1/MG788014.1	0.59439	45.0559	34	2018-07-31
172	Senna tora	PRJNA483623	NC_038053.1/MF358693.1	0.566589	45.2294	36	2018-07-31
173	Senna occidentalis	PRJNA484497	NC_038221.1/MF358694.1	0.447106	45.4539	34	2018-08-03
174	Nepenthes ventricosa x Nepenthes alata	PRJNA496130	NC_039531.1/MH798871.1	0.520764	44.1738	37	2018-11-06
175	Styphnolobium japonicum	PRJNA496178	NC_039596.1/MG757109.1	0.484916	45.4458	32	2018-11-06
176	Ammopiptanthus mongolicus	PRJNA504159	NC_039660.1/MF683210.1	0.475396	42.7454	79	2018-11-09
177	Chrysanthemum boreale	PRJNA453211	NC_039757.1/MH004292.1	0.211002	45.3588	32	2018-11-09
178	Glycine soja	PRJNA525136	MT:NC_039768.1/	0.402545	45.0288	88	2018-11-09
179	Leiosporoceros dussii	PRJNA504279	NC_039751.1/MH577300.1	0.212153	44.2421	23	2018-11-09
180	Leucaena trichandra	PRJNA306324	NC_039738.1/MH717173.1	0.722009	44.9166	38	2018-11-09
181	Pinus taeda	PRJNA207631	NC_039746.1/MF991879.1	1.19105	46.6729	39	2018-11-09
182	Polytrichum commune	PRJNA504242	NC_039775.1/MG214794.1	0.114831	40.4995	40	2018-11-09
183	Eucalyptus grandis	PRJNA698663	MT:NC_040010.1/	0.478813	44.8334	38	2018-12-03
184	Gymnomitrion concinnatum	PRJNA509841	NC_040132.1/MH705065.1	0.162572	44.7322	42	2018-12-14
185	Acacia ligulata	PRJNA524540	NC_040998.1	0.698138	45.0642	38	2019-02-27
186	Eleusine indica	PRJNA328747	NC_040989.1/MF616338.1	0.520691	43.298	34	2019-02-27
187	Chenopodium quinoa	PRJNA527591	NC_041093.1/MK182703.1	0.315003	43.8288	30	2019-03-18
188	Morus notabilis	PRJNA527566	NC_041177.1/MK301435.1	0.362069	45.6587	26	2019-03-18
189	Populus alba	PRJNA638679	MT:NC_041085.1/	0.83842	44.8157	54	2019-03-18
190	Cynanchum auriculatum	PRJNA532043	2:NC_041494.1/MH410147.1	0.426495	43.9353	25	2019-04-10
191	Boechera stricta	PRJNA643029	MH545496.1	0.271601	44.9314	31	2019-04-22
192	Lactuca saligna CGN5271	PRJNA546324	NC_042406.1/MK759657.1	0.368269	45.2012	39	2019-06-06
193	Capsella rubella	PRJNA550698	NC_042883.1/MH624151.1	0.287405	44.7372	32	2019-06-25
194	Dumortiera hirsuta	PRJNA550683	NC_042873.1/MK284524.1	0.178019	42.2258	41	2019-06-25
195	Lactuca sativa	PRJNA432228	MT:NC_042756.1/	0.363324	45.3548	37	2019-06-25
196	Schisandra sphenanthera	PRJNA439091	NC_042758.1/MH748549.1	1.10177	46.3685	43	2019-06-25
197	Camellia sinensis	PRJNA555910	NC_043914.1/MH376284.1	0.707441	45.7534	32	2019-07-22
198	Fossombronia foveolata	PRJNA555970	NC_043887.1/MK749462.1	0.175222	45.169	42	2019-07-22
199	Haplomitrium hookeri	PRJNA555915	NC_043889.1/MK749465.1	0.174448	47.6297	43	2019-07-22
200	Metzgeria furcata	PRJNA555916	NC_043888.1/MK749464.1	0.171891	46.7005	42	2019-07-22
201	Porella platyphylla	PRJNA555980	NC_043908.1/MK749461.1	0.179081	44.7284	42	2019-07-22
202	Ptilidium ciliare	PRJNA555979	NC_043907.1/MK749460.1	0.179562	44.8157	42	2019-07-22
203	Riccia fluitans	PRJNA555912	NC_043906.1/MK749459.1	0.185621	42.3605	42	2019-07-22
204	Solenostoma sphaerocarpum	PRJNA555974	NC_043909.1/MK749463.1	0.15605	44.8478	42	2019-07-22
205	Sophora flavescens	PRJNA555972	NC_043897.1/MH922916.1	0.494369	44.8637	51	2019-07-22
206	Physochlaina orientalis	PRJNA557938	NC_044153.1/MK490961.1	0.684857	44.8123	37	2019-08-02
207	Acer yangbiense	PRJNA524417	CM017774.1	0.803281	45.4632	41	2019-08-23
208	Ilex pubescens	PRJNA754991	MK714017.1	0.51752	45.5521	34	2019-09-18
209	Prunus avium	PRJNA573324	NC_044768.1/MK816392.2	0.389709	45.6179	25	2019-09-21
210	Salix brachista	PRJNA472210	MT:CM018591.1	0.608983	44.9256	76	2019-10-22
211	Haematoxylum brasiletto	PRJNA579662	NC_045040.1/MN017229.1	0.631094	44.9399	42	2019-10-29
212	Libidibia coriaria	PRJNA579658	NC_045039.1/MN017228.1	0.601574	45.1808	39	2019-10-29
213	Spondias mombin	PRJNA579631	NC_045035.1/MN057920.1	0.674158	44.4013	34	2019-10-29
214	Spondias tuberosa	PRJNA328693	NC_045036.1/MN057921.1	0.779106	44.2348	35	2019-10-29
215	Tamarindus indica	PRJNA579640	NC_045038.1/MN017227.1	0.607282	45.3643	37	2019-10-29
216	Manihot esculenta	PRJNA394209	MT:NC_045136.1/	0.68284	44.4697	32	2019-11-05
217	Phaseolus vulgaris	PRJNA587506	NC_045135.1/MK176514.1	0.395516	45.114	31	2019-11-05
218	Rhaphiolepis bibas	PRJNA591500	NC_045228.1/MN481990.1	0.43498	45.4168	41	2019-11-25
219	Glycine max	PRJNA475162	MT:CM021415.1	0.513779	45.1554	0	2020-02-21
220	Epirixanthes elongata	PRJNA609503	NC_046014.1/MG783394.1	0.365168	43.9639	34	2020-03-07
222	Ammopiptanthus nanus	PRJNA387804	NC_046466.1/MH127920.1	0.339352	45.4484	35	2020-03-26
223	Andreaea wangiana	PRJNA624438	NC_046759.1/MN056355.1	0.117857	41.9517	40	2020-04-10
224	Pohlia nutans M211	PRJNA608367	NC_046778.1/MN956803.1	0.099864	39.6029	38	2020-04-10
225	Salix paraflabellaris	PRJNA624437	NC_046754.1/MK575518.1	0.637893	44.9237	29	2020-04-10
226	Bartramia patens	PRJNA628483	NC_047462.1/MK690472.1	0.106827	38.3096	40	2020-04-26
228	Trifolium aureum	PRJNA636433	NC_048502.1/MT039392.1	0.294911	44.8752	32	2020-06-01
229	Trifolium grandiflorum	PRJNA636482	NC_048501.1/MT039391.1	0.347723	45.0879	32	2020-06-01
230	Trifolium meduseum	PRJNA636432	NC_048500.1/MT039390.1	0.348724	44.9863	37	2020-06-01
231	Trifolium pratense	PRJNA796348	MT:NC_048499.1/	0.301823	45.204	32	2020-06-01
232	Anthoceros agrestis Oxford	PRJNA642533	NC_049004.1/MN544313.1	0.228021	45.4463	42	2020-06-28
233	Anthoceros punctatus	PRJNA642435	NC_049003.1/MN544312.1	0.228048	45.4518	42	2020-06-28
234	Magnolia biondii	PRJNA642485	NC_049134.1/MN206019.1	0.9671	46.656	42	2020-06-28
235	Mirabilis himalaica	PRJNA642468	NC_048974.1/MT535663.1	0.346363	44.6506	41	2020-06-28
236	Rotheca serrata	PRJNA642566	NC_049064.1/MT075727.1	0.482114	45.5374	34	2020-06-28
237	Brassica rapa	PRJNA648229	NC_049892.1/MT409179.1	0.219736	45.247	77	2020-07-24
238	Luffa acutangula	PRJNA650435	NC_050067.1/MT374097.1	0.460333	43.8735	54	2020-08-03
239	Rhododendron simsii	PRJNA588298	MT:CM024966.1	0.802707	45.8697	47	2020-08-25
240	Arabidopsis thaliana	PRJEB40125	MT:LR881472.1	0.652063	45.4593	55	2020-09-11
242	Chorisodontium aciphyllum	PRJNA661796	NC_050308.1/MK651511.1	0.105766	40.2766	40	2020-09-15
243	Solanum aethiopicum	PRJNA661881	NC_050335.1/MT122966.1	0.566695	44.6792	43	2020-09-15
244	Solanum melongena	PRJNA661928	NC_050334.1/MT122962.1	0.482343	44.4283	48	2020-09-15
245	Melicope pteleifolia	PRJNA707792	MT784750.1	0.159012	38.3298	83	2020-09-23
246	Olea europaea subsp. europaea	PRJEB35540	Mt:LR743801.1	0.755572	44.6235	52	2020-09-28
247	Fagus sylvatica	PRJNA672534	NC_050960.1/MT446430.1	0.504715	45.8479	57	2020-10-27
248	Passiflora edulis	PRJNA672624	NC_050950.1/MT140634.1	0.68048	44.6501	41	2020-10-27
249	Sapindus mukorossi	PRJNA672670	NC_050850.1/MT806100.1	0.602121	45.8353	41	2020-10-27
250	Tetracentron sinense	PRJNA625382	CM026581.1	0.856059	46.7344	35	2020-11-02
251	Helianthus grosseserratus	PRJNA684299	NC_051989.1/MT588180.1	0.273543	45.0606	38	2020-12-10
252	Helianthus strumosus	PRJNA684268	NC_051990.1/MT588181.1	0.281056	45.3668	43	2020-12-10
253	Salix dunnii	PRJNA670558	MT:CM027678.1	0.711422	44.8298	80	2020-12-11
254	Salix cardiophylla	PRJNA700358	NC_052708.1/MT806745.1	0.735173	44.8009	28	2021-02-09
255	Salix polaris	PRJNA700346	NC_052709.1/MT806746.1	0.56292	45.0334	23	2021-02-09
256	Scapania ampliata	PRJNA700370	NC_052751.1/MT755612.1	0.143664	44.9779	42	2021-02-09
257	Sorbus aucuparia	PRJNA700350	NC_052880.1/MT648825.1	0.384977	45.3869	34	2021-02-09
258	Torminalis glaberrima	PRJNA700138	NC_052879.1/MT610102.1	0.386758	45.3139	33	2021-02-09
259	Hepatica maxima	PRJNA608308	NC_053368.1/MT568500.1	1.12255	46.2149	40	2021-03-09
260	Asparagus officinalis	PRJNA387764	NC_053642.1/MT483944.1	0.492062	45.8981	36	2021-03-25
261	Malania oleifera	PRJNA707670	NC_053625.1/MT902145.1	0.527575	45.6428	51	2021-03-25
262	Wiesnerella denudata	PRJNA707929	NC_053538.1/MT745951.1	0.186911	42.876	41	2021-03-25
263	Aconitum kusnezoffii	PRJNA707862	NC_053920.1/MW013323.1	0.44072	46.854	37	2021-03-26
264	Ageratum conyzoides	PRJNA708078	NC_053927.1/MN075945.1	0.219198	45.3791	30	2021-03-26
265	Climacium dendroides	PRJNA684301	NC_053886.1/MN942036.1	0.10486	41.0538	40	2021-03-26
266	Euonymus alatus	PRJNA707672	NC_053921.1/MW009108.1	1.04511	44.988	41	2021-03-26
267	Glycyrrhiza uralensis	PRJNA708062	NC_053919.1/MW013322.1	0.463869	45.1944	40	2021-03-26
268	Rhododendron simsii	PRJNA708019	NC_053763.1/MW030508.1	0.802707	45.8695	41	2021-03-26
269	Aquilaria sinensis	PRJNA717494	NC_054354.1/MW057771.1	0.341829	45.0093	32	2021-04-15
270	Diplophyllum taxifolium	PRJNA717629	NC_054215.1/MW091501.1	0.144129	45.0541	42	2021-04-15
271	Douinia plicata	PRJNA717497	NC_054214.1/MW091500.1	0.144205	45.0948	42	2021-04-15
272	Myurella julacea	PRJNA703114	NC_054351.1/MT850126.1	0.104979	41.0892	40	2021-04-15
273	Pyrus betulifolia	PRJNA717526	NC_054332.1/MW080658.1	0.469928	45.2848	54	2021-04-15
274	Salvia splendens	PRJNA737421	MT:CM031494.1	0.347308	44.6488	48	2021-05-20
275	Aegiceras corniculatum	PRJNA738017	NC_056358.1/MT130509.1	0.425282	44.8199	38	2021-06-19
276	Bougainvillea spectabilis	PRJNA738099	NC_056281.1/MW167296.1	0.343746	44.0581	40	2021-06-19
277	Bruguiera sexangula	PRJNA738077	NC_056359.1/MT130510.1	0.303026	44.2681	37	2021-06-19
278	Bruguiera x rhynchopetala	PRJNA738092	NC_056360.1/MT130511.1	0.286503	44.2948	35	2021-06-19
279	Chrysopogon zizanioides	PRJNA737826	NC_056367.1/MN635785.1	0.551622	43.609	76	2021-06-19
282	Buddleja alternifolia	PRJNA577174	MT:CM033409.1	0.499191	45.1885	56	2021-07-30
283	Citrus maxima	PRJNA755088	NC_057143.1/MN946544.1	0.538434	45.0243	36	2021-08-31
284	Citrus unshiu	PRJNA755112	NC_057142.1/MN946543.1	0.521559	45.0553	35	2021-08-31
285	Mirabilis jalapa	PRJNA747486	NC_056991.1/MW295642.1	0.267334	44.7515	40	2021-08-31
286	Tolypanthus maclurei	PRJNA541649	NC_056836.1/MZ343374.1	0.256961	44.3569	38	2021-08-31
287	Agrostemma githago	PRJNA760048	NC_057604.1/MW553037.1	0.262903	44.6617	30	2021-09-09
288	Fragaria orientalis	PRJNA759978	NC_057524.1/MW464867.1	0.275143	45.2368	29	2021-09-09
289	Osmanthus didymopetalus	PRJNA760191	NC_057502.1/MT362090.1	0.155155	37.8125	87	2021-09-09
290	Scyphiphora hydrophyllacea	PRJNA642484	NC_057654.1/MT610041.1	0.354155	44.426	37	2021-09-09
291	Apium graveolens L.+W99A	PRJNA772451	NC_058313.1/MK562755.1	0.371275	45.0935	140	2021-10-25
292	Gleditsia sinensis	PRJNA772428	NC_058235.1/MT921986.1	0.594121	45.2659	35	2021-10-25
293	Arctium lappa	PRJNA775510	NC_058644.1/MZ475019.1	0.312598	45.4299	131	2021-11-03
294	Arctium tomentosum	PRJNA775509	NC_058643.1/MZ475018.1	0.312609	45.436	130	2021-11-03
295	Cyperus esculentus	PRJNA775539	NC_058697.1/MW542206.1	1.0027	40.7744	36	2021-11-03
296	Evolvulus alsinoides	PRJNA775504	NC_058741.1/MT081228.2	0.344184	43.7554	34	2021-11-03
297	Helianthus occidentalis	PRJNA775400	NC_058584.1/MZ147621.1	0.281175	45.2266	50	2021-11-03
298	Helianthus tuberosus	PRJNA775508	NC_058585.1/MZ147622.1	0.281287	45.2101	50	2021-11-03
299	Macadamia integrifolia	PRJNA775103	NC_058888.1/MT588300.1	0.682814	47.22	42	2021-11-03
300	Salix brachista	PRJNA775114	NC_058733.1/MZ675537.1	0.608983	44.9256	33	2021-11-03
301	Salix dunnii	PRJNA775170	NC_058734.1/MZ675538.1	0.711422	44.8298	34	2021-11-03
302	Saposhnikovia divaricata	PRJNA775133	NC_058846.1/MZ128146.1	0.293897	45.2373	33	2021-11-03
304	Ziziphus jujuba var. spinosa	PRJNA542987	MT:CM036902.1	0.365812	45.2533	42	2021-11-08
305	Acer yangbiense	PRJNA790138	NC_059858.1/	0.803281	45.4632	41	2022-01-04
306	Coriandrum sativum	PRJNA790323	1:NC_059794.1/MW477237.1	0.082926	44.8243	14	2022-01-04
307	Ormosia boluoensis	PRJNA790257	NC_059804.1/MW455117.1	0.248619	45.2222	25	2022-01-04
308	Pisum abyssinicum	PRJNA479111	NC_059791.1/MT725729.1	0.354692	45.1803	31	2022-01-04
309	Pisum fulvum	PRJNA433131	NC_059792.1/MT780310.1	0.379922	45.0653	31	2022-01-04
310	Saussurea costus	PRJNA790299	NC_059793.1/MW465116.1	0.320439	45.0529	31	2022-01-04
311	Tetracentron sinense	PRJNA790416	NC_059859.1/	0.856059	46.7344	35	2022-01-04
313	Bidens bipinnata	PRJNA805680	NC_060635.1/MW838189.1	0.198476	45.4342	62	2022-02-11
314	Calystegia soldanella	PRJNA805644	NC_060803.1/MZ240725.1	0.279265	43.9715	40	2022-02-11
315	Cuscuta japonica	PRJNA805569	NC_060804.1/MZ240726.1	0.813731	44.3534	37	2022-02-11
316	Nymphaea hybrid cultivar	PRJNA806090	NC_060361.1/MW644617.1	0.335042	48.6652	42	2022-02-11
317	Osmanthus fragrans	PRJNA805871	NC_060346.1/MW645067.1	0.563202	44.5829	44	2022-02-11
318	Planicladium nitidulum	PRJNA805820	NC_060546.1/MZ662079.1	0.104716	41.1685	40	2022-02-11
319	Prunus salicina x Prunus armeniaca	PRJNA806065	NC_060491.1/MZ647491.1	0.484858	45.4172	38	2022-02-11
320	Suaeda glauca	PRJNA806040	NC_060419.1/MW561632.1	0.47433	44.0706	27	2022-02-11
321	Aulacomnium turgidum	PRJNA810095	NC_060995.1/MN233806.1	0.103937	41.1172	40	2022-02-24
322	Carallia brachiata	PRJNA810103	NC_061056.1/OM141003.1	0.16246	35.7596	83	2022-02-24
323	Mangifera longipes	PRJNA810165	NC_060990.1/MZ751075.1	0.728635	44.603	34	2022-02-24
324	Quercus robur	PRJEB51283	MT:OW028777.1	0.390906	45.922	0	2022-03-03
325	Arabidopsis thaliana	PRJEB51511	MT:OW119601.1	0.368831	44.7921	0	2022-03-10
326	Polygonum aviculare	PRJEB51791	MT:OW204033.1	0.333387	44.5425	0	2022-03-21
327	Potentilla anserina	PRJEB51709	MT:OW176988.1	0.294593	44.4834	0	2022-03-21
Data from NCBI organelle genome database (https://www.ncbi.nlm.nih.gov/genome/browse#!/organelles/) before April 22, 2022

## Sheet: Table S2
Table S2 Features of five mitogenomes belonging to the Actiniaceae.
Feature	Actinidia chinensis 2x	Actinidia chinensis 4x	Actinidia deliciosas 6x	Actinidia eriantha	Saurauia tristyla
Genome size (bp)	chr1: 718,940; chr2: 197,510	chr1: 706,867; chr2: 200,154	939973	768883	chr1: 390,720; chr2: 91,824
Number of chromosomes	2	2	1	1	2
GC content (%)	chr1:45.92; chr2:45.85	chr1:45.97; chr2:45.80	45.94	46.15	chr1: 45.6; chr2: 46.5
Number of cis-spliced	3	3	2	3	9
Plastid-derived genes	rpoC1, ndhB, rps7, rps19, and rpl23	rpoC1, ndhB, rps7, rps19, and rpl23	rpoC1, ndhB, rps7, rps19, rpl23 psbJ, petL and petG	rpoC1, ndhB, rps7, rps19, and rpl23	rpoC1, ndhB, rps7 and petG
Number of introns	14	15	15	15	17
Number of rRNA genes (native)	3	3	3	3	3
Number of tRNA genes (native)	30	25	19	14	20
Number of protein genes (native)	39	39	39	39	39

## Sheet: Table S3
Table S3. Taxonomic information, GenBank accession numbers and collection place of mitochondrial genomes used in the study.
Subfamily	Species	Collection Place	Accession number(s)
Actinidia	diploid Actinidia chinensis var 'Hongyang'	Anhui Agriculture University (117° 25 'E, 31° 86' N)	chr1: MZ959061; chr2: MZ959062
Actinidia	tetraploid Actinidia chinensis var 'Jintao'	Anhui Agriculture University (117° 25 'E, 31° 86' N)	chr1: ON024071; chr2: ON024070
Actinidia	hexaploid Actinidia chinensis var deliciosa	Anhui Agriculture University (117° 25 'E, 31° 86' N)	ON012797
Actinidia	Actinidia eriantha var 'Withe'	Anhui Agriculture University (117° 25 'E, 31° 86' N)	MZ959063
Saurauia	Saurauia tristyla	Desheng Town, Yizhou City, Guangxi Province China (108° 24 'E, 24° 65' N)	chr1: ON024068; chr2: ON024069
